# Supplementary material for: Evidence that immunization with TP0751, a bipartite Treponema pallidum lipoprotein with an intrinsically disordered region and lipocalin fold, fails to protect in the rabbit model of experimental syphilis
Source: PLoS Pathog. 2020 Sep 16;16(9):e1008871. doi: 10.1371/journal.ppat.1008871 (PMC7521688; doi:10.1371/journal.ppat.1008871)
Supplement: S1 Table — (XLSX) [file ppat.1008871.s012.xlsx]

## Sheet: Sheet1
PDB code with chain1	Z-score	RMSD2	Lali3	Total Res4	% Iden5	Description
6czgA	10	2.9	93	114	12	B11L5F_LGL
5halA	9.6	3.2	91	103	12	UNCHARACTERIZED PROTEIN
5yvfA	9.4	3	100	322	7	BFA1
5xn9A	9.1	3	83	138	10	SAHS1
5z4gA	8.9	3.3	87	145	11	SAHS4
5ur9F	8.9	3.3	89	138	12	FATTY ACID BINDING PROTEIN, EPIDERMAL
2m4lA	8.8	2.2	84	99	17	PROTEIN BT_0846
3fyfB	8.6	4.2	102	166	7	PROTEIN BVU3222
4q51B	8.4	3	91	265	3	UNCHARACTERIZED PROTEIN
1epaB	8.3	2.8	95	155	13	EPIDIDYMAL RETINOIC ACID BINDING PROTEIN
4tnnA	8.2	2.9	92	193	11	METAL BINDING LIPOCALIN
5iboA	8.1	3.3	92	171	14	OPLOPHORUSLUCIFERIN 2MONOOXYGENASE
1jmxA	8	2.8	90	493	10	AMINE DEHYDROGENASE
4u3qB	7.9	3.1	82	99	7	17 KDA LIPOPROTEIN
2qmiA	7.7	4.1	89	447	4	PBP RELATED BETALACTAMASE
4iabA	7.7	2.5	89	142	12	HYPOTHETICAL PROTEIN
1ei5A	7.7	3	89	518	11	DAMINOPEPTIDASE
2mhdA	7.6	3	93	110	10	UNCHARACTERIZED PROTEIN
2gtlN	7.6	4	100	220	7	EXTRACELLULAR GLOBIN 4
4n7cA	7.6	2.9	90	174	9	BLA G 4 ALLERGEN VARIANT 1
4u8ub	7.5	4.3	100	222	7	GLOBIN A CHAIN
5hi8A	7.4	3.2	92	136	8	ANTENNA PROTEIN
4ggtB	7.4	3.1	90	106	8	BRADAVIDIN 2
1nycA	7.3	2.8	83	111	11	CYSTEINE PROTEASE INHIBITOR
2qosC	7.3	3.2	91	173	13	COMPLEMENT COMPONENT 8, GAMMA POLYPEPTIDE
3ia8A	7.3	3.6	96	162	6	THAP DOMAIN CONTAINING PROTEIN 4
2rcqA	7.3	2.6	81	141	5	RETINOL BINDING PROTEIN II, CELLULAR
6hdvA	7.3	3.6	91	136	7	AFIFAVIDIN
4ge1A	7.2	2.8	96	195	10	BIOGENIC AMINE BINDING PROTEIN
4nyqA	7.2	3.2	89	153	9	MILK PROTEIN
2jmbA	7.2	2	71	79	10	HYPOTHETICAL PROTEIN ATU4866
4fuvA	7.1	3.3	86	213	6	PORIN PROTEIN ASSOCIATED WITH IMIPENEM RESISTANCE
3ebwA	7.1	2.6	88	157	9	PER A 4 ALLERGEN
6b7lA	7.1	3.3	86	290	6	IMMUNE MODULATOR A
3rbyA	7.1	2.5	86	245	6	UNCHARACTERIZED PROTEIN YLR301W
5ha0A	7.1	3.4	93	156	10	LIPOCALIN AI4
6swy4	6.9	3.3	93	217	4	VACUOLAR IMPORT AND DEGRADATION PROTEIN 28
3rwxA	6.9	4	96	254	10	HYPOTHETICAL BACTERIAL OUTER MEMBRANE PROTEIN
4misA	6.9	3.4	77	98	0	PUTATIVE UNCHARACTERIZED PROTEIN
5l8iB	6.9	3.4	78	126	3	GASTROTROPIN
4mveA	6.8	3.1	88	148	7	UNCHARACTERIZED PROTEIN
4l3rB	6.8	2.8	86	144	6	UNCHARACTERIZED PROTEIN
2ervA	6.8	3.2	86	150	5	HYPOTHETICAL PROTEIN PAER03002360
4oddA	6.7	2.9	84	149	12	LIPOCALIN ALLERGEN
2o62A	6.7	3.6	96	269	7	HYPOTHETICAL PROTEIN
6qmuA	6.7	2.9	92	184	10	NEUTROPHIL GELATINASE ASSOCIATED LIPOCALIN
2jozA	6.6	3.4	85	135	7	HYPOTHETICAL PROTEIN YXEF
5kewB	6.6	2.6	80	132	10	VTRA PROTEIN
6nnxA	6.6	3.3	81	137	6	CELLULAR RETINOIC ACID BINDING PROTEIN 2
5bypA	6.5	2.2	75	121	8	PUTATIVE UNCHARACTERIZED PROTEIN
2acoA	6.5	2.8	88	168	8	OUTER MEMBRANE LIPOPROTEIN BLC
4rlcA	6.5	3.3	84	135	1	OUTER MEMBRANE PORIN F
3pdfA	6.5	3	82	351	5	DIPEPTIDYL PEPTIDASE 1
4hwmA	6.5	2.2	74	117	14	UNCHARACTERIZED PROTEIN YEDD
5hccC	6.5	2.6	84	148	5	COMPLEMENT C5
3htyA	6.5	2.8	78	94	4	HYPOTHETICAL PROTEIN BT_0869
2gc9A	6.4	3.2	100	178	5	PCOUMARIC ACID DECARBOXYLASE
1qabE	6.4	3	90	180	7	PROTEIN (TRANSTHYRETIN)
5fq6E	6.4	4	94	146	14	PUTATIVE LIPOPROTEIN
3elzB	6.4	2.8	74	135	5	ILEAL BILE ACID BINDING PROTEIN
6i9fA	6.4	3.5	86	155	7	FATTY ACID BINDING PROTEIN HOMOLOG
3oe3C	6.3	3.1	78	88	9	PUTATIVE PERIPLASMIC PROTEIN
3saoA	6.3	2.6	83	150	11	EXTRACELLULAR FATTY ACID BINDING PROTEIN
4kh8A	6.3	3.6	92	311	9	HYPOTHETICAL PROTEIN
4runB	6.3	3	90	152	11	ODORANT BINDING PROTEIN 2A
4whiA	6.3	2.8	79	102	4	BETALACTAMASE
1i4uA	6.2	2.7	83	181	10	CRUSTACYANIN
2y32C	6.2	2.8	85	138	8	BLR5658 PROTEIN
4tq2A	6.2	3.4	98	177	7	PUTATIVE PHYCOERYTHRIN LYASE
2ovsA	6.1	3.1	82	118	6	L0044
1bsoA	6	3.2	89	162	12	PROTEIN (BOVINE BETALACTOGLOBULIN A)
3lhnA	6	3	75	108	4	LIPOPROTEIN
2p12A	6	3.4	75	166	8	HYPOTHETICAL PROTEIN DUF402
4innB	6	4	85	147	11	HP1028
3apxA	5.9	3.2	86	179	7	ALPHA1ACID GLYCOPROTEIN 2
2ktsA	5.8	2.7	77	117	9	HEAT SHOCK PROTEIN HSLJ
4lqzA	5.8	3.9	86	131	5	UNCHARACTERIZED PROTEIN
3ge2A	5.7	2.9	72	89	8	LIPOPROTEIN, PUTATIVE
3l4rA	5.7	3.4	89	151	7	MINOR ALLERGEN CAN F 2
4zgfA	5.7	3.1	82	141	13	UNCHARACTERIZED PROTEIN
3cqrA	5.6	3.1	89	171	12	VIOLAXANTHIN DEEPOXIDASE, CHLOROPLAST
2wewA	5.6	3.3	91	170	9	APOLIPOPROTEIN M
4jglA	5.5	3	83	152	4	HYPOTHETICAL PROTEIN
1qftA	5.4	3.6	89	175	7	PROTEIN (FEMALE SPECIFIC HISTAMINE BINDING
1oh1A	5.4	3	80	109	11	STAPHOSTATIN A
1z24A	5.3	2.7	80	189	9	INSECTICYANIN A FORM
3pquA	5.2	3.3	87	547	7	TRANSFERRIN BINDING PROTEIN B
2mo5A	5.2	4.1	76	142	12	FATTY ACID BINDING PROTEIN, INTESTINAL
3brnA	5.2	3.9	83	153	7	LIPOCALIN
1mm4A	5	3.1	83	170	7	CRCA PROTEIN
4o4sA	5	3.7	95	199	7	PHYCOCYANOBILIN LYASE CPCT
2z4hB	4.9	2.4	66	194	5	COPPER HOMEOSTASIS PROTEIN CUTF
2f09A	4.5	3.4	72	82	4	HYPOTHETICAL PROTEIN YDHA
5fq8G	4.4	4.8	85	212	5	PUTATIVE LIPOPROTEIN
2l9cA	4.1	4.7	93	176	9	DARCIN
2n93A	3.9	3.5	76	130	5	FATTY ACID BINDING PROTEIN
3cbtA	2.4	3.8	52	210	4	PHOSPHATASE SC4828
1 RCSB Protein database entry code.
2 Root-mean-square deviation (RMSD) of C-α atoms in the least-squares superimposition of the structurally equivalent C-α atoms.
3 The number of structurally equivalent residues.
4 The total number of amino acid residues in the structure.
5 Percentage of identical amino acids overall structurally equivalent residues.
