# Supplementary material for: Evidence that immunization with TP0751, a bipartite Treponema pallidum lipoprotein with an intrinsically disordered region and lipocalin fold, fails to protect in the rabbit model of experimental syphilis
Source: PLoS Pathog. 2020 Sep 16;16(9):e1008871. doi: 10.1371/journal.ppat.1008871 (PMC7521688; doi:10.1371/journal.ppat.1008871)
Supplement: S2 Table — (XLSX) [file ppat.1008871.s013.xlsx]

## Sheet: Sheet1
Primer name	Description	Sequence
Full-length tp0751–F	Amplification of tp075125-237	GGTGGTGGTGCTCGATTTCAGCACGGTCACGTTCC
Full-length tp0751–R	Amplification of tp075125-237	AAATGGGTCGGGATCGGGCGAAGGAGCACTAGCC
N-terminal domain of tp0751–F	Amplification of tp075125-96	GTGGTGGTGGTGGTGCTAGTCAAGCGAAGGGGTATAGCG
N-terminal domain of tp0751–R	Amplification of tp075126-96	GTGGTGGTGGTGGTGTTGTGTGTGTGTCTGTGCTGC
Lipocalin domain of tp0751–F	Amplification of tp075197-237	AGCCATATGGCTAGCCCGCCTGTACAAACAGCAATGC
Lipocalin domain of tp0751–R	Amplification of tp075197-237	GTGGTGGTGGTGGTGTCAGGGCGAAGGAGCACTAGC
Full-length tp0750–F	Amplification of tp0750	AGCCATATGGCTAGCGGTGAACGCACTGTCCCC
Full-length tp0750–R	Amplification of tp0750	GTGGTGGTGGTGGTGCTAGTCAAGCGAAGGGGTATAGCG
Full-length tp0435 (tpp17)–F	Amplification of tp0435	GGATCCTGTGTCTCGTGCACAACCGTGTGT
Full-length tp0435 (tpp17)–R	Amplification of tp0435	GAATTCCTATTTCTTTGTTTTTTTGAGCAC
Full-length tpp47–F	Amplification of tpp47	ACCTTGGATCCAACCCTCTATACGGAGG
Full-length tpp47–R	Amplification of tpp47	TAGTCGACATCACTACTGGGCCACTACCTT
IFPC-pET28 Vector–F	Amplification of pET28a	CACCACCACCACCACCAC
IFPC-pET28 Vector–R	Amplification of pET28a	GCTAGCCATATGGCTGCCG
tp0750–F	qRT-PCR of tp0750	ACCGTTTACCAGTTTTACGAAAAGC
tp0750–R	qRT-PCR of tp0750	AAAAGACAACAACCGACACAAGGTT
Intergenic region–F	qRT-PCR of tp0750-tp0751 intergenic region	CTCCTCCTGCAAAAGAGAGT
Intergenic region–R	qRT-PCR of tp0750-tp0751 intergenic region	GCTGCGTGGGCTCTATATAT
tp0751–F	qRT-PCR of tp0751	ATACAAACTGAAATCTCCCCGAACT
tp0751–R	qRT-PCR of tp0751	TTGAGGTAACATTTGAATCCCACGA
tpp17 (tp0435)–F	qRT-PCR of tp0435	GAAGGGAGGTATCTTTCGGG
tpp17 (tp0435)–R	qRT-PCR of tp0435	AAAAGGTAGAGCTTGCCCTT
flaA–F	qRT-PCR of flaA	GCGGTTGCACAGTGGGAG
flaA–R	qRT-PCR of flaA	CAGCATGGGCGACAGGAT
polA–F	qPCR of polA	CAGGATCCGGCATATGTCC-
polA–R	qPCR of polA	AAGTGTGAGCGTCTCATCATTCC
polA TaqMan probe	qPCR of polA	6FAM-CTGTCATGCACCAGCTTCGACGTCTT-BHQ1
