# Supplementary material for: Evidence that immunization with TP0751, a bipartite Treponema pallidum lipoprotein with an intrinsically disordered region and lipocalin fold, fails to protect in the rabbit model of experimental syphilis
Source: PLoS Pathog. 2020 Sep 16;16(9):e1008871. doi: 10.1371/journal.ppat.1008871 (PMC7521688; doi:10.1371/journal.ppat.1008871)
Supplement: S3 Table — (XLSX) [file ppat.1008871.s014.xlsx]

## Sheet: Sheet1
	Lesion #	C-898	C-899	Imm-900	Imm-901	Imm-902	Imm-903
T. pallidum positivity by DF	1	+ +	+ +	+	+	+	+ +
	2	+	+ + +	+	+	+	+ +
	3	+	+	+ + +	+	+	+ +
	4	+	+	+ + +	+	+ +	+ + +
	5	+	+ + +	+ + +	+ +	+	+ +
	6	+	+	+ +	+ + +	+	+ +
	7	+ +	+ +	+ + +	+	+	+ +
	8	+	+	+	+	+	+
	9	+ +	+ +	+ +	+	+	+
	10	+	+	+	+ +	+	+
	Score: + (1-5 T. pallidum/field), ++ (6-10 T. pallidum /field), +++ (>10 T. pallidum/field)
