# Supplementary material for: Evidence that immunization with TP0751, a bipartite Treponema pallidum lipoprotein with an intrinsically disordered region and lipocalin fold, fails to protect in the rabbit model of experimental syphilis
Source: PLoS Pathog. 2020 Sep 16;16(9):e1008871. doi: 10.1371/journal.ppat.1008871 (PMC7521688; doi:10.1371/journal.ppat.1008871)
Supplement: S4 Table — (XLSX) [file ppat.1008871.s015.xlsx]

## Sheet: Sheet1
Rabbit #	Lesion #	Epidermis	Dermal edema			Perivascular infiltrate		Perifollicular infiltrate	Dermal interstitial infiltrate
		Pustule	Description	Superficial	Deep	Superficial	Deep
C-898	1	Yes	diffuse	2	2	2+ L	2+ L	1+ P	1-2+ P
	2	No	patchy	2	3	2+ L&P	2+ L&P	2+ L&P	2+ P
	3	Yes	superficial only	2	0	1+ P	1-2+ L&P	1+ P	1+ P
	4	Yes	diffuse	2	3	1+ L&P	0-1+ L	0-1+ L&P	1+ P
	5	Yes	diffuse	2	2	1+ L&P	2+ L&P	2+ P	1+ P
	6	Yes	patchy	1	2	1-2+ L&P	1+ L&P	2+ L&P, H	2+ P
	7	Yes	patchy	2	1	2+ L&P	2+ L	2+ L	1+ P; H
	8	Yes	diffuse	2	2	2+ L	1+ L&P	1+ L	2+ P
	9	No	patchy	0	2	1+ L	2+ L&P	1+ L	2+ L&P, H
	10	No	patchy	2	2	1+ L	2+ L&P	2+ L	2+ P
C-899	1	No	retic derm	0	3+	2+ P	1-2+ P	2+ L	2-3+ L&P
	2	Yes	patchy	1+	3+	2+ L&P	1+ L&P	1+ L	2+ P
	3	No	patchy	2	2	2+ P	2-3+ P	2+ P	2+ P
	4	Yes	patchy	2	3	2-3+ P	1-2+ L&P	2+ P	2+ P
	5	Yes	patchy	2	2	2-3+ P	2+ P	2+ P	2+ P
	6	Incomplete	patchy	1+	2+	2+ P	2+ P	2+ L	1+P
	7	No	patchy	1	2	3+ L	2+ L&P	2+ L	2+ P
	8	No	patchy	1	2	2+ L&P	1+ P	2+ L	2+ P
	9	No	deep only	0	1	1-2+ L&P	2+ P	1+ L	1+ L
	10	No	patchy	0	2	2+ L&P	2+ L	3+ L	2+ P
Imm-900	1	Incomplete	patchy	1	2	2+ L	2+ L	2+ L	2+ L
	2	Yes	diffuse	2	2	1+ L	1-2+ L	2+ L	2+ P
	3	No	patchy	1	2	1-2+ L&P	0-1+ L	1+ L	2+ P
	4	Yes	diffuse	3	3	1+ L	0-1+ L	1+ L	1+ P
	5	Yes	diffuse	2	2	1-2+ L&P	1+ P	1+ L	1+ P
	6	Yes	diffuse	2	2	2+ P	3+ L	2+ L	2+ P
	7	No	patchy	1	3	2+ P	3+ L	2+ P	3+ P
	8	Yes	patchy	2	3	1+ L&P	2+ L&P	0-1+ P	1+ P
	9	Yes	patchy	2	2	2+ P	2+ P	2+ L&P	2+ L&P
	10	Incomplete	mild	0	1	2+ L	1+ P	1+ L&P	0-1+
Imm-901	1	No	patchy	1	1	3+ P	2+ P	1+ L	1+ P
	2	Yes	patchy	1	2	2+ L	1+ P	2+ P	2+ P
	3	Yes	diffuse	2	2	2+ P	2+ P	2+ P	2+ P
	4	Yes	patchy	2	3	2+ P	1+ L	2+ P	2+ P
	5	Yes	patchy	1	2	2+ P	1+ P	1+ P	2+ P
	6	Yes	diffuse	3	3	2+ P	2+ P	2+ P	2+ P
	7	No	patchy	1	2	2+ P	2+ L&P	1+ L&P	2+ L&P
	8	Yes	patchy	1	3	2+ P	2+ L	1+ L	1-2+ P
	9	No	patchy	1	3	1+ L&P	1+ L&P	1+ L	1-2+ P
	10	No	deep only	0	2	1+L	1-2+ L	0	0-1+ L&P
Imm-902	1	Yes	patchy	1	1	2+ P	2+ L&P	1+ L&P	1-2+ L&P
	2	Yes	patchy	1+	1	2+ P	3+ L	2+ P	2+ P
	3	Yes	patchy	2	2	2+ L&P	1-2+ L&P	2+ L&P	2+ L&P
	4	No	patchy	1	2	2+ L&P	2+ P	2+ P	2+ L&P
	5	No	patchy	0	2	2+ P	1+ L&P	2+ L&P	2+ P
	6	Incomplete	patchy	0	1	2+ P	2-3+ L	2+ L&P	2+ L&P
	7	Yes	patchy	1+	1	2+ L&P	1-2+ L&P	2+ L&P	2+ L&P
	8	Yes	patchy	2	2	2+ P	1-2+ P	2+ P	2+ P
	9	No	patchy	1+	2	2-3+ P	2-3+ P	1+ L&P	2+ P
	10	No	minimal	1	1	2+ L&P	1+ L&P	1-2+ L&P	2+ L
Imm-903	1	Yes	diffuse	2	2	2+ P	2+ L	1-2+ P	2+ P
	2	Yes	patchy	1	2	1-2+ L&P	1-2+ L&P	2+ L&P	1-2+ P
	3	No	deep only	0	2	2+ L&P	2+ L	1-2+ L	1+ P
	4	Yes	diffuse	3	3	1+ P	2+ L&P	2+ N	1+ P
	5	Yes	diffuse	3	3	2+ L	2+ L	1+ L	2+ P
	6	No	patchy	2	2	2+ L	2+ L	1-2+ L	2+ P
	7	Yes	diffuse	1	2	1+ P	2+ P	1+ L&P	1+ P
	8	Yes	patchy	1	2	2+ P	3+ P	2+ L&P	1-2+ L&P
	9	Yes	patchy	1	2	1+ L&P	1-2+ L&P	1+ L&P	2+ P
	10	No	patchy	1	2	1-2+ L&P	2-3+ L	1+ L	2+ P
						L: Lymphocytic; P: Plasmocytic; H: Histiocytic; N: Neutrophilic
