# Supplementary material for: Evidence that immunization with TP0751, a bipartite Treponema pallidum lipoprotein with an intrinsically disordered region and lipocalin fold, fails to protect in the rabbit model of experimental syphilis
Source: PLoS Pathog. 2020 Sep 16;16(9):e1008871. doi: 10.1371/journal.ppat.1008871 (PMC7521688; doi:10.1371/journal.ppat.1008871)
Supplement: S5 Table — (XLSX) [file ppat.1008871.s016.xlsx]

## Sheet: Sheet1
	Donor Rabbit #	PLN-Recipient Rabbit #	Orchitis	RPR/TP-PA	Darkfield
TP075125-237-immunized	#900	#381	+	1:64 / +	+++
			(dpt 41)	(dpt 45)	(dpt 45)
	#901	#382	-	- / -	-
			(dpt 90)	(dpt 90)	(dpt 90)
	#902	#383	-	- / -	-
			(dpt 90)	(dpt 90)	(dpt 90)
	#903	#384	-	- / -	-
			(dpt 90)	(dpt 90)	(dpt 90)
Sham-immunized	#898	#385	-	- / -	-
			(dpt 90)	(dpt 90)	(dpt 90)
	#899	#386	+	1:32 / +	+++
			(dpt 43)	(dpt 45)	(dpt 45)
	dpt: days post-PLN transfer
