# Supplementary material for: Evidence that immunization with TP0751, a bipartite Treponema pallidum lipoprotein with an intrinsically disordered region and lipocalin fold, fails to protect in the rabbit model of experimental syphilis
Source: PLoS Pathog. 2020 Sep 16;16(9):e1008871. doi: 10.1371/journal.ppat.1008871 (PMC7521688; doi:10.1371/journal.ppat.1008871)
Supplement: S6 Table — (XLSX) [file ppat.1008871.s017.xlsx]

## Sheet: Sheet1
T. pallidum strain	Accession number	Geographic location
Amoy	NZ_CP015162.1	China
CDC A	NZ_CP010559.1	Not Available
Chicago	NC_017268.1	USA
CW30	NZ_CP034921.1	Czech Republic
CW56	NZ_CP034920.1	Cuba
CW59	NZ_CP034919.1	France
CW65	NZ_CP034918.1	Australia
CW82	NZ_CP034972.1	Cuba
CW83	NZ_CP034917.1	Cuba
CW84	NZ_CP034916.1	France
CW85	NZ_CP034915.1	France
CW86	NZ_CP034914.1	France
CW87	NZ_CP034913.1	France
CW88	NZ_CP034912.1	Czech Republic
DAL-1	NC_016844.1	USA
Mexico A	NC_018722.1	Mexico
Nichols	NC_021490.2	USA
PT_SIF0697	NZ_CP016045.1	Portugal
PT_SIF0751	NZ_CP016046.1	Portugal
Sea81-4	NZ_CP003679.1	USA
SMU_Tp1	Chen W. et al., JID In Press	China
SMU_Tp2	Chen W. et al., JID In Press	China
SMU_Tp4	Chen W. et al., JID In Press	China
SMU_Tp7	Chen W. et al., JID In Press	China
SMU_Tp8	Chen W. et al., JID In Press	China
SMU_Tp9	Chen W. et al., JID In Press	China
SS14	NC_021508.1	USA
UW074B	NZ_CP010562.1	USA
UW189B	NZ_CP010563.1	USA
UW228B	NZ_CP010564.1	USA
UW254B	NZ_CP010565.1	USA
UW391B	NZ_CP010566.1	USA
